# Supplementary material for: The Effect of Exercise and Nutritional Interventions on Body Composition in Patients with Advanced or Metastatic Cancer: A Systematic Review
Source: Nutrients. 2022 May 18;14(10):2110. doi: 10.3390/nu14102110 (PMC9145470; doi:10.3390/nu14102110)
Supplement: Supplementary file 1 [file nutrients-14-02110-s001.zip]

Archive with 1 entries (1 files):
- nutrients-1720608-supplementary.pdf
